# Supplementary material for: Effects of paracetamol/acetaminophen on the expression of solute carriers (SLCs) in late‐gestation fetal rat brain, choroid plexus and the placenta
Source: Exp Physiol. 2023 Dec 7;109(3):427–44. doi: 10.1113/EP091442 (PMC10988763; doi:10.1113/EP091442)
Supplement: Supplementary file 2 — Supplementary Table S1. Normalized counts per million (CPM) of solute carriers (SLCs) present in the untreated control and paracetamol‐treated fetal (E19) rat brain, choroid plexus and placenta using RNA‐sequencing. Yellow cells indicate >100 CPM. Red cells indicate >200 CPM. Green cells indicate >1000 CPM. [file EPH-109-427-s007.xlsx]

## Sheet: Table S1
	Supplementary Table S1. Normalised counts per million (CPM) of solute carriers (SLCs) present in the untreated control and paracetamol treated fetal (E19) rat brain, choroid plexus and placenta using RNA-sequencing. Yellow cells indicate >100CPM. Red cells indicate >200CPM. Green cells indicate >1000CPM.
	#	GeneID	Gene	Untreated Control			Paracetamol Treated
				Brain	Choroid plexus	Placenta	Brain	Choroid plexus	Placenta
	1	NM_053714	Ankh	75.82	18.43	162.11	59.11	14.08	160.533
	2	NM_001191647	Ctns	12.15	12.54	21.77	12.99	12.67	25.4667
	3	NM_199109	Flvcr2	2.15	1.95	292.37	2.11	1.9	312.003
	4	NM_001005884	Letm1	100.63	29.43	65.87	86.6	32.13	68.3667
	5	NM_001012158	Letm2	5.68	12.51	3.26	7.74	14.06	3.95
	6	NM_001122781	Letmd1	40.11	58.94	58.95	50.61	50.14	67.1933
	7	NM_053946	Magt1	5.22	17.71	65.97	6.46	23.77	64.6433
	8	NM_001106683	Mfsd2a	21.56	7.53	93.12	18.86	2.83	86.4467
	9	NM_001109069	Mfsd4a	0.65	0.26	0.18	0.9	0.21	0.183333
	10	NM_001126282	Mfsd5	28.92	20.76	31.41	24.95	25.01	32.1067
	11	NM_133561	Mpc1	76.73	90.29	48.39	69.26	109.84	44.0067
	12	NM_001077643	Mpc2	2.55	6.57	2.44	2.55	7.9	2.32
	13	NM_001107011	Mpdu1	32.53	74.57	78.08	37.32	83.79	80.8233
	14	NM_001100833	Mtch1	452.47	443.17	251.29	384.86	510.14	242.887
	15	NM_001107519	Nipa1	32.77	10.64	8.79	32.91	11.85	9.01667
	16	NM_001107518	Nipa2	38.86	55.99	63.59	40.63	64.16	64.5767
	17	NM_001106003	Nipal1	0.17	0.23	4.17	0.15	0.26	2.67667
	18	NM_001130559	Nipal2	2.42	22.98	8.84	2.93	31.44	9.95333
	19	NM_001106995	Nipal4	0.74	0.6	4.19	0.98	0.42	6.56
	20	NM_153624	Npc1	61.42	47.92	108.48	67.24	52.57	104.377
	21	NM_001002025	Npc1l1	0.1	0.12	2.49	0.15	0.1	2.76333
	22	NM_023022	Rhag	0.61	2.44	2.14	0.48	0.77	1.38333
	23	NM_183054	Rhbg	0.17	0.21	0.33	0.26	0.35	0.256667
	24	NM_001012213	Sfxn1	52.8	29.18	27.79	60.62	23.51	25.99
	25	NM_022948	Sfxn3	142.43	53.39	24.35	126.77	45.15	24.7267
	26	NM_001108527	Sfxn4	3.37	11	7.19	4.67	14.04	6.93333
	27	NM_153298	Sfxn5	11.91	5.7	2.86	14.04	3.77	2.69333
	28	NM_013032	Slc1a1	26.78	4.04	21.8	27.29	2.03	19.9167
	29	NM_001035233	Slc1a2	0.15	0.47	0.15	0.3	0.62	0.14
	30	NM_198763	Slc1a4	44.17	14.67	48.21	35.65	12.1	46.3267
	31	NM_175758	Slc1a5	2.76	12.61	89.52	1.47	13.69	108.487
	32	NM_032065	Slc1a6	7.3	0.57	0.16	5.52	0.4	0.116667
	33	NM_138827	Slc2a1	82.46	254.19	2896.25	72.38	364.82	3109.7
	34	NM_012879	Slc2a2	0.17	0.35	24.76	0.3	0.38	0.803333
	35	NM_017102	Slc2a3	0.43	0.11	1.08	0.12	0.13	3.79667
	36	NM_012751	Slc2a4	1.44	5.05	1.89	1.85	3.14	2.35
	37	NM_031741	Slc2a5	0.98	0.9	2.43	1.46	0.82	1.80333
	38	NM_001106562	Slc2a6	10.32	2.2	3.2	8.75	1.61	4.71
	39	NM_053494	Slc2a8	27.57	26.8	24.1	28.46	27.02	20.4633
	40	NM_001191551	Slc2a9	0.32	1.21	1.45	0.2	1.15	1.35667
	41	NM_001108963	Slc2a10	1.93	21.63	6.52	2.18	25.41	4.91667
	42	NM_001107451	Slc2a12	0.91	149.63	133.57	0.56	204.91	148.617
	43	NM_133611	Slc2a13	16.26	77.02	4.67	21.36	93.43	6.34333
	44	NM_017216	Slc3a1	0.1	4.93	0.13	0.21	9.29	0.14
	45	NM_019283	Slc3a2	2.09	4.59	3.74	1.82	7.22	3.91333
	46	NM_012651	Slc4a1	26.42	102.98	110.88	14.09	47.35	65.1967
	47	NM_001106709	Slc4a1ap	51.94	33.85	26.22	52.52	30.12	24.4067
	48	NM_017048	Slc4a2	16.79	706.41	564.62	16.66	945.07	609.987
	49	NM_017049	Slc4a3	51.31	30.64	4.38	59.4	27.61	4.39
	50	NM_053424	Slc4a4	8.59	4.99	117	12.19	4.62	107.6
	51	NM_212512	Slc4a5	0.81	239.45	0.71	0.66	330.7	0.59
	52	NM_199497	Slc4a8	1	0.23	0.1	1.27	0.17	0.11
	53	NM_152938	Slc4a9	0.11	0.15	1.59	0.1	0.19	1.48667
	54	NM_178092	Slc4a10	17.36	14.5	0.25	25.13	29.48	0.236667
	55	NM_001107775	Slc4a11	2.61	4.08	4.48	3.98	5.53	6.23667
	56	NM_013033	Slc5a1	0.12	0.15	1.04	0.1	0.12	0.153333
	57	NM_053715	Slc5a3	2.37	19.82	8.08	3.12	29.51	8.07
	58	NM_052983	Slc5a5	0.71	238.77	37.33	0.6	346.19	26.8133
	59	NM_130746	Slc5a6	49.45	140.28	227.29	50.5	171.64	230.463
	60	NM_053521	Slc5a7	1.13	0.82	0.18	2.85	0.7	0.143333
	61	NM_001191987	Slc5a8	0.11	1.2	0.2	0.12	0.79	0.176667
	62	NM_001108974	Slc5a9	0.1	0.99	0.1	0.1	1.2	0.113333
	63	NM_001100482	Slc5a11	0.14	0.21	0.32	0.16	0.41	0.126667
	64	NM_024371	Slc6a1	82.96	63.69	0.22	146.29	26.71	0.256667
	65	NM_031343	Slc6a2	0.12	0.12	148.34	0.1	0.19	175.91
	66	NM_013034	Slc6a4	0.18	0.5	5	0.13	0.49	6.99
	67	NM_203334	Slc6a5	0.15	0.11	0.14	0.3	0.11	0.123333
	68	NM_017206	Slc6a6	64.7	21.41	68.25	67.62	23.76	73.8967
	69	NM_053996	Slc6a7	1.34	0.92	0.76	5.61	1.42	0.786667
	70	NM_017348	Slc6a8	69.25	103.45	292.48	70.92	117.92	327.92
	71	NM_053818	Slc6a9	33.23	12.49	47.56	31.27	9.03	45.6933
	72	NM_024372	Slc6a11	15.33	3.51	0.1	19.77	1.5	0.11
	73	NM_017335	Slc6a12	0.18	0.22	79.07	0.12	0.29	79.83
	74	NM_133623	Slc6a13	1.79	7.72	47.05	0.55	9.8	50.76
	75	NM_001037544	Slc6a14	0.1	0.1	2.07	0.1	0.12	2.43
	76	NM_172321	Slc6a15	82.32	61.5	0.14	71.23	48.83	0.166667
	77	NM_001033079	Slc6a17	150.03	36.93	1.45	143.71	31.39	1.02333
	78	NM_001039722	Slc6a19	0.1	0.12	4.92	0.1	0.15	0.28
	79	NM_133296	Slc6a20	1.55	1.88	0.11	1.28	3.13	0.123333
	80	NM_013111	Slc7a1	127.67	140.58	938.58	118.38	88.66	1105.6
	81	NM_017217	Slc7a3	12.76	11.47	0.17	15.94	4.09	0.213333
	82	NM_001107078	Slc7a4	9.15	56.71	2.32	8.7	81.89	2.3
	83	NM_017353	Slc7a5	159.28	138.26	1432.66	142.38	170.7	1809.48
	84	NM_001107424	Slc7a6	58.14	103.5	121.71	61.82	110.85	133.123
	85	NM_139328	Slc7a6os	49.22	28.32	31.85	41.83	29.54	34.8567
	86	NM_031341	Slc7a7	4.92	6.12	118.24	5.58	6.4	145.76
	87	NM_053442	Slc7a8	29.63	743.96	114.51	26.09	898.55	79.9867
	88	NM_053929	Slc7a9	0.1	0.24	11.2	0.1	0.16	0.656667
	89	NM_053726	Slc7a10	4.74	117	0.37	5.87	177.04	0.356667
	90	NM_001107673	Slc7a11	6.53	98.22	0.65	4.44	69.34	1.03
	91	NM_001134615	Slc7a14	11.19	0.57	0.6	12.04	0.27	0.256667
	92	NM_078619	Slc8a2	30.69	3.43	0.12	29.44	1.61	0.106667
	93	NM_078620	Slc8a3	34	5.46	0.89	36.43	4.82	0.78
	94	NM_001017488	Slc8b1	2.52	7.85	40.06	3.47	12.42	43.4667
	95	NM_012652	Slc9a1	51.75	43.28	51.47	60.67	46.48	56.6567
	96	NM_001113335	Slc9a2	0.1	0.1	3.18	0.1	0.11	2.58667
	97	NM_012654	Slc9a3	0.11	0.1	3.98	0.1	0.1	5.51
	98	NM_021594	Slc9a3r1	12.43	39.02	108.31	11.09	43.36	80.7333
	99	NM_053811	Slc9a3r2	14.41	50.94	49.41	11.63	68.16	61.05
	100	NM_173098	Slc9a4	0.13	0.19	0.74	0.12	0.19	0.713333
	101	NM_138858	Slc9a5	33.86	69.34	1.5	50.72	64.91	1.17333
	102	NM_001108242	Slc9a7	7.86	1.45	4.6	11.78	1.39	4.14667
	103	NM_001025281	Slc9a8	18.32	14.61	30.44	23.44	15.15	31.2667
	104	NM_001271438	Slc9a9	2.59	6.79	7.09	3.8	9.16	8.86333
	105	NM_001173973	Slc9b1	0.38	0.3	1.01	0.3	0.25	0.94
	106	NM_001109385	Slc9b2	4.41	0.73	69.73	3.21	0.4	61.95
	107	NM_001024368	Slc10a3	8.98	15.78	22.4	11.87	16.32	20.6767
	108	NM_001008555	Slc10a4	2.08	1.68	2.98	4.95	0.42	3.35667
	109	NM_198049	Slc10a6	0.29	1.17	1.88	0.4	1.49	3.46667
	110	NM_001010948	Slc10a7	4.78	6.28	42.06	4.65	7.38	40.9233
	111	NM_001031658	Slc11a1	1.01	3.93	2.28	1.54	5.4	4.38
	112	NM_013173	Slc11a2	54.53	42.29	317.03	53.85	43.06	387.007
	113	NM_031798	Slc12a2	63.23	225.19	54.02	65.64	315.47	58.28
	114	NM_019345	Slc12a3	0.37	1.35	0.57	0.74	3.07	1.4
	115	NM_019229	Slc12a4	12.84	321.49	99.56	14.89	415.1	110.95
	116	NM_134363	Slc12a5	26.47	14.83	0.57	50.16	17.15	0.566667
	117	NM_001109630	Slc12a6	117.52	42.33	19.63	130.7	39.29	18.9133
	118	NM_001013144	Slc12a7	55.98	90.07	116.69	50.36	106.39	110.113
	119	NM_153625	Slc12a8	1.4	1.76	3.56	0.95	1.79	1.98667
	120	NM_134405	Slc12a9	18.07	14.63	36.7	15.64	15.22	41.7733
	121	NM_022866	Slc13a3	2.62	18.99	18.63	2.16	10.74	0.713333
	122	NM_001012621	Slc13a4	2.04	75.64	581.2	0.37	133.96	626.597
	123	NM_170668	Slc13a5	0.54	0.42	0.47	0.89	0.23	0.85
	124	NM_019346	Slc14a1	0.14	0.11	0.17	0.22	0.12	0.186667
	125	NM_057121	Slc15a1	0.15	0.61	1.91	0.25	0.76	2.82333
	126	NM_031672	Slc15a2	16.82	64.04	7.27	23.09	73.08	8.72667
	127	NM_139341	Slc15a3	0.43	0.74	3.53	0.57	1.23	3.62667
	128	NM_144758	Slc15a4	24.52	23.15	18.89	23.34	23.14	19.19
	129	NM_012716	Slc16a1	33.7	15.88	311.13	26.83	11.55	254.557
	130	NM_147216	Slc16a2	37.62	170.52	1.29	32.54	239.99	1.37667
	131	NM_030834	Slc16a3	0.38	41.25	456.22	0.66	62.73	460.113
	132	NM_001013913	Slc16a4	0.27	1.06	91.14	0.29	1.26	75.4033
	133	NM_198760	Slc16a6	10.8	53.86	50.6	17.31	70.51	71.2567
	134	NM_017302	Slc16a7	8.63	1.01	0.78	8.41	1.18	0.76
	135	NM_031744	Slc16a8	0.11	31.53	0.1	0.12	57.4	0.1
	136	NM_138831	Slc16a10	0.89	22.95	54.44	0.47	22.91	59.1367
	137	NM_001105797	Slc16a11	0.81	2.45	0.86	0.29	3.45	1.31
	138	NM_001191637	Slc16a12	1.48	38.29	28.91	1.25	41.59	33.2133
	139	NM_001005530	Slc16a13	10.66	39.47	14.27	10.17	42.02	19.2467
	140	NM_001108229	Slc16a14	7.38	0.92	3.08	11.34	0.75	3.87667
	141	NM_001009713	Slc17a5	16.29	12.19	52.61	17.73	14.74	55.6667
	142	NM_053427	Slc17a6	36.24	8.27	0.1	46.15	2.65	0.103333
	143	NM_053859	Slc17a7	54.81	9.17	0.13	46.99	5.83	0.113333
	144	NM_153725	Slc17a8	0.44	9.61	0.12	1.13	13.7	0.106667
	145	NM_001108613	Slc17a9	0.31	1.21	4.54	0.3	1.27	3.02667
	146	NM_013152	Slc18a1	0.81	2.22	5.52	1.51	0.46	7.25333
	147	NM_013031	Slc18a2	2.4	14.2	42.54	3.59	0.56	40.3467
	148	NM_031663	Slc18a3	0.28	0.11	0.11	0.69	0.1	0.116667
	149	NM_017299	Slc19a1	0.4	0.31	0.36	0.49	0.63	0.393333
	150	NM_001030024	Slc19a2	10.73	29.91	17.65	13.12	40.81	15.6867
	151	NM_001108228	Slc19a3	0.45	0.25	6.22	0.43	0.34	6.21333
	152	NM_031148	Slc20a1	71.11	57.41	745.73	66.98	40.85	719.623
	153	NM_017223	Slc20a2	17.97	115.64	45.95	19.28	171.56	45.21
	154	NM_019230	Slc22a3	0.36	0.17	134.23	0.56	0.13	147.337
	155	NM_022270	Slc22a4	0.58	1.05	13.9	0.19	0.96	13.71
	156	NM_019269	Slc22a5	8.53	36.5	42.65	8.39	47.36	36.8033
	157	NM_017224	Slc22a6	4.76	2.26	0.17	0.53	2.59	0.173333
	158	NM_053537	Slc22a7	0.3	1.08	0.1	0.42	1.83	0.103333
	159	NM_031332	Slc22a8	4.16	93.95	2.09	4.45	155.11	2.12
	160	NM_001034943	Slc22a12	0.1	0.12	1.01	0.15	0.13	0.873333
	161	NM_001107707	Slc22a15	20.86	12.44	5.51	19.21	10.21	5.79333
	162	NM_177421	Slc22a17	212.17	915.73	11.5	212.47	1488.66	11.75
	163	NM_001004260	Slc22a18	0.18	4.5	211.63	0.23	5.64	242.147
	164	NM_022624	Slc22a23	126.7	37.87	196.65	130.29	19.35	190.317
	165	NM_173302	Slc22a24	0.1	1.31	0.13	0.1	1.5	0.15
	166	NM_017315	Slc23a1	0.1	1.08	2.79	0.1	0.98	1.05333
	167	NM_017316	Slc23a2	86.8	345.35	128.68	88.5	446.62	154.19
	168	NM_001109006	Slc23a3	0.1	0.4	3.22	0.1	0.69	2.81333
	169	NM_020090	Slc24a1	0.22	0.66	0.31	0.28	0.62	0.33
	170	NM_031743	Slc24a2	9.6	4.41	0.19	14.2	1.5	0.176667
	171	NM_053505	Slc24a3	17.25	20.85	21.79	33.65	30.89	22.1533
	172	NM_001108051	Slc24a4	2.9	16.38	2.04	2.82	31.34	2.69
	173	NM_001107769	Slc24a5	0.21	3.25	0.15	0.49	4.49	0.15
	174	NM_017307	Slc25a1	71.18	55.85	30.49	56.46	65.15	27.2567
	175	NM_001106152	Slc25a2	3.81	4.22	0.7	3.78	4.61	0.663333
	176	NM_001270788	Slc25a3	0.68	1.53	0.41	1.07	1.28	0.526667
	177	NM_139100	Slc25a3	3.5	3.49	5.79	2.98	4.07	5.3
	178	NM_053515	Slc25a4	547.6	525.06	505.1	476.18	633.26	490.94
	179	NM_057102	Slc25a5	90.28	146.29	95.84	86.3	177.67	89.2567
	180	NM_133418	Slc25a10	25.53	25.72	43.83	29.62	26.15	48.0733
	181	NM_022398	Slc25a11	64.12	89.82	53.98	57.48	98.68	50.5033
	182	NM_053501	Slc25a14	24.32	24.11	3.3	25.45	27.21	3.04667
	183	NM_001047880	Slc25a15	5.44	6.14	11.59	4.33	7.42	11.7467
	184	NM_001100860	Slc25a16	22.08	32.22	38.38	23.81	39.9	41.1
	185	NM_001126269	Slc25a17	54.93	71.08	67.62	51.22	78.95	69.1667
	186	NM_001044280	Slc25a18	1.84	2.77	0.3	3.01	2.72	0.32
	187	NM_001007674	Slc25a19	10.62	6.53	9.58	8.65	6.19	8.27333
	188	NM_053965	Slc25a20	67.6	112.62	40.81	59.95	134.66	36.6833
	189	NM_133614	Slc25a21	0.18	1.21	2.44	0.2	1.35	2.05333
	190	NM_001014027	Slc25a22	0.67	0.2	0.46	0.24	0.23	0.143333
	191	NM_001106873	Slc25a23	45.73	32.52	2.28	42.82	39.02	1.86667
	192	NM_001127544	Slc25a24	5.2	20.08	105.94	4.73	21.08	88.4067
	193	NM_145677	Slc25a25	66.94	52.73	99.08	58.95	49.98	107.157
	194	NM_001108638	Slc25a26	7.28	4.32	8.46	6.48	4.45	7.80667
	195	NM_053500	Slc25a27	24.4	10.66	1.54	33.21	4.15	1.40333
	196	NM_001109515	Slc25a28	34.42	39.14	11.1	40.17	44.07	12.4867
	197	NM_001010958	Slc25a29	17.74	13.96	11.22	13.41	16.49	9.70333
	198	NM_001013187	Slc25a30	22.53	30.92	70.55	23	31.28	77.9867
	199	NM_001173334	Slc25a32	8.47	11.75	16.05	7.39	12.76	15.7767
	200	NM_001127574	Slc25a33	10.55	26.72	12.03	9.72	28.54	13.2467
	201	NM_001013936	Slc25a34	0.72	2.35	4.15	1.34	3.8	5.13667
	202	NM_001109033	Slc25a35	0.79	0.65	3.03	0.61	0.55	2.67333
	203	NM_001013996	Slc25a37	2.19	9.19	11.77	1.95	6.64	11.0867
	204	NM_001030032	Slc25a38	23.05	27.68	52.69	20.58	28.76	52.06
	205	NM_001024792	Slc25a39	77.95	184.56	178.94	59.75	165.88	146.283
	206	NM_001037186	Slc25a40	2.25	6.19	4.01	2.8	7.49	4.19667
	207	NM_001127590	Slc25a42	27.64	22.56	13.49	27.23	21.1	13.56
	208	NM_001108947	Slc25a44	88.5	37.74	44.88	92.58	34.45	45.5533
	209	NM_001271179	Slc25a45	0.72	4.07	12.48	0.68	5.79	12.57
	210	NM_001100515	Slc25a46	88.26	72.56	58.77	82.25	69.12	58.0767
	211	NM_001127602	Slc25a53	1.72	5.35	0.1	2.74	5.71	0.136667
	212	NM_022287	Slc26a1	2.43	0.64	4.23	1.94	0.47	0.216667
	213	NM_057127	Slc26a2	8.36	10.56	10.15	10.31	12.18	13.0667
	214	NM_053755	Slc26a3	0.3	0.68	0.54	0.29	0.54	0.153333
	215	NM_019214	Slc26a4	0.18	0.21	1.91	0.23	0.39	2.22
	216	NM_001143817	Slc26a6	6.1	13.25	8.82	8.55	14.86	8.42
	217	NM_001106638	Slc26a7	1.11	12.52	4.89	1.38	18.43	4.93333
	218	NM_001107614	Slc26a8	14.93	6.42	8.05	22.63	3.88	8.90667
	219	NM_001107172	Slc26a9	0.16	0.11	1.42	0.12	0.11	1.13333
	220	NM_001134595	Slc26a10	0.77	4	1.21	1.09	4.18	1.22667
	221	NM_053580	Slc27a1	35.86	92.03	41.08	39.66	128.53	45.8467
	222	NM_031736	Slc27a2	9.31	1.33	7.32	12.09	0.77	6.43
	223	NM_001106439	Slc27a3	36.35	20.95	95.02	29.5	23.91	112.16
	224	NM_001100706	Slc27a4	112.37	39.77	70.68	106.95	30.58	74.1833
	225	NM_031664	Slc28a2	7.98	14.25	17.6	15.04	6.97	13.6433
	226	NM_080908	Slc28a3	0.35	0.68	1.94	0.33	0.75	1.97667
	227	NM_031684	Slc29a1	32.92	18.23	45.75	33.09	21.77	56.99
	228	NM_181639	Slc29a3	6.7	3.62	5.66	5.4	3.7	5.64667
	229	NM_001105911	Slc29a4	178.55	36.06	0.23	154.26	13.87	0.383333
	230	NM_022853	Slc30a1	13.58	22.87	105.88	12.67	30.29	115.537
	231	NM_001083122	Slc30a2	0.11	0.1	1.01	0.1	0.13	0.676667
	232	NM_001013243	Slc30a3	0.65	3.86	2.49	1.39	6.7	3.88333
	233	NM_172066	Slc30a4	87.72	103.22	79.14	95.74	130.3	86.3833
	234	NM_001106404	Slc30a5	47.73	54.43	74.87	45	65.04	73.3833
	235	NM_001277279	Slc30a6	13.06	24.87	47.98	12.71	27.57	48.0233
	236	NM_001191715	Slc30a7	17.52	12.58	33.83	17.76	15.14	34.1267
	237	NM_001109088	Slc30a9	155.82	73.69	68.57	146.52	66.83	60.0467
	238	NM_001105985	Slc30a10	13.38	2.03	0.24	14.81	0.82	0.3
	239	NM_133600	Slc31a1	28	222.87	65.13	29.64	303.34	57.8733
	240	NM_001033693	Slc31a2	2.81	11.81	24.55	2.84	18.05	25.0067
	241	NM_031782	Slc32a1	33.41	13.54	0.16	42.85	2.8	0.126667
	242	NM_022252	Slc33a1	28.85	43.43	38.76	28.38	54.69	40.8
	243	NM_053380	Slc34a2	0.1	1.34	21.31	0.1	1.76	15.3767
	244	NM_139338	Slc34a3	0.1	0.13	3.78	0.1	0.16	0.206667
	245	NM_001107924	Slc35a1	52.24	52.46	32.43	46.5	59.69	32.29
	246	NM_001127642	Slc35a2	23.4	55.14	43.77	21.4	75.67	49.4767
	247	NM_001012082	Slc35a3	9.81	12.66	23.46	9.04	17.35	24.2833
	248	NM_147140	Slc35a4	85.16	96.67	90.24	81.6	92.89	96.48
	249	NM_001191927	Slc35a5	39.4	21.85	18.41	39.51	24.97	16.9833
	250	NM_199081	Slc35b1	73.14	69.58	72.52	70.64	69.83	77.24
	251	NM_001037215	Slc35b2	43.59	62.24	32.77	37.82	69.05	33.0867
	252	NM_001106590	Slc35b4	64.53	54.54	53.88	63.9	55.52	51.2633
	253	NM_001107748	Slc35c1	43.2	22.14	47.26	40.46	25.31	48.4167
	254	NM_001107803	Slc35c2	22.45	61.75	24.72	28.1	102.27	27.0867
	255	NM_001106668	Slc35d1	10.59	24.85	31.88	11.22	27.96	33.1333
	256	NM_001106098	Slc35d2	0.78	6.1	16.52	0.84	6.64	16.05
	257	NM_001107522	Slc35d3	1.97	0.13	0.1	2.55	0.25	0.153333
	258	NM_001109107	Slc35e1	80.53	40.3	115.03	76.33	36.52	118.43
	259	NM_001107998	Slc35e2b	34.42	10.47	31.95	33.86	8.93	30.4133
	260	NM_001134687	Slc35e3	62.24	65.46	74.13	61.46	69.25	81.8133
	261	NM_153316	Slc35e4	22.66	19.44	7.2	16.73	25.81	7.82667
	262	NM_001109338	Slc35f1	314.31	91.03	1.7	308.73	46.53	2.66333
	263	NM_001106822	Slc35f2	4.29	1.19	39.9	3.95	0.52	38.4067
	264	NM_001105950	Slc35f5	18.51	56.83	239.73	18.84	69.86	250.213
	265	NM_001017451	Slc35f6	29.41	31.18	71.29	27.16	35.94	74.36
	266	NM_001191635	Slc35g1	0.67	0.89	0.67	0.56	1.43	0.533333
	267	NM_001012126	Slc35g2	1.82	1.79	7.8	2.95	0.98	9.26333
	268	NM_130415	Slc36a1	12.71	2.63	8.23	11.09	2.71	7.40667
	269	NM_001108127	Slc36a4	25.57	14.26	16	28.88	15.83	18.0733
	270	NM_001011944	Slc37a1	9.64	11.63	34.22	7.96	17.03	32.0333
	271	NM_001191994	Slc37a2	0.35	2.97	1.42	0.68	3.41	1.95667
	272	NM_001107854	Slc37a3	94.15	64.57	67.23	91.2	63.03	67.9833
	273	NM_031589	Slc37a4	29.02	28.56	26.6	31.03	27.96	18.8667
	274	NM_138832	Slc38a1	125.37	15.04	432.46	122.88	8.7	454.897
	275	NM_181090	Slc38a2	364.19	214.61	1135.08	359.06	149.38	1129.54
	276	NM_145776	Slc38a3	38.1	409.25	19.65	39.57	552.9	18.1333
	277	NM_130748	Slc38a4	7	1.18	2743.75	5.59	1	3509.84
	278	NM_138854	Slc38a5	17.58	7.34	0.96	15.98	2.2	0.68
	279	NM_001013099	Slc38a6	3.86	17.92	15.45	5.25	18.95	8.01333
	280	NM_001003705	Slc38a7	28.11	10.01	61.21	25.84	8.36	61.2033
	281	NM_001035251	Slc38a9	6.4	5.41	33.02	7.36	5.25	28.7267
	282	NM_001134577	Slc39a1	30.29	51.37	275.38	30.86	54.5	268.937
	283	NM_001107260	Slc39a2	0.15	0.58	9.54	0.17	0.75	9.86667
	284	NM_001008356	Slc39a3	21.61	8.26	11.31	16.81	10.03	11.4567
	285	NM_001077669	Slc39a4	0.21	4.3	34.11	0.14	5.64	22.6167
	286	NM_001108728	Slc39a5	0.69	1.39	6.9	0.43	1.38	0.453333
	287	NM_001024745	Slc39a6	152.95	54.37	340.5	151.8	41.42	286.76
	288	NM_001008885	Slc39a7	3.03	3.09	6.4	3.05	4.2	6.74
	289	NM_001011952	Slc39a8	9.75	8.87	13.06	9.4	7.58	2.26333
	290	NM_001034929	Slc39a9	30.16	13.69	54.42	32.24	13.74	50.4367
	291	NM_001108796	Slc39a10	167.63	164.9	488.03	158.17	165.44	484.823
	292	NM_001013042	Slc39a11	13.96	2.76	7.43	11.78	2.43	7.07333
	293	NM_001106124	Slc39a12	1.62	88.42	0.21	1.49	137.75	0.116667
	294	NM_001039196	Slc39a13	17.44	54.14	27.08	17.64	69.64	30.1467
	295	NM_001107275	Slc39a14	22.33	46.57	331.75	22.08	64.1	336.94
	296	NM_133315	Slc40a1	2.11	4.41	140.5	1.85	5.99	150.253
	297	NM_001108855	Slc41a1	37.22	43.95	19.02	32.29	49.66	20.7033
	298	NM_001108742	Slc41a2	19.04	3.73	95.13	16.56	3.14	75.7067
	299	NM_001037492	Slc41a3	3.45	9.28	9.16	3.92	10.11	9.84
	300	NM_001107742	Slc43a1	1.77	3.9	4.67	1.49	2.8	3.79333
	301	NM_001105812	Slc43a2	39.51	20.02	52.11	43.33	19.54	47.3233
	302	NM_001107743	Slc43a3	7.49	13.16	11.59	7.66	11.75	13.35
	303	NM_053492	Slc44a1	0.85	2.71	7.12	1.27	5.89	8.24667
	304	NM_001033852	Slc44a1	18.52	30.06	32	18.93	33.79	35.8567
	305	NM_001134715	Slc44a2	64.03	90.8	132.84	78.02	87.21	143.017
	306	NM_001013914	Slc44a3	0.1	33.66	4.25	0.12	44.07	3.10667
	307	NM_212541	Slc44a4	0.13	37.82	38.74	0.11	54.59	39.38
	308	NM_001134594	Slc44a5	11.15	0.92	0.78	11.31	0.62	0.523333
	309	NM_144747	Slc45a1	43.27	6.21	0.16	38.7	2.21	0.233333
	310	NM_001135868	Slc45a3	2.17	1.63	15.94	2.4	1.39	15.27
	311	NM_001013969	Slc46a1	11.41	9.34	26.39	9.99	9.86	27.9333
	312	NM_001024968	Slc46a3	2.53	5.77	5.48	3.13	6.51	6.24
	313	NM_001014118	Slc47a1	0.46	0.26	437.43	0.15	0.29	416.813
	314	NM_001191920	Slc47a2	0.42	0.33	1.29	0.54	0.33	1.27
	315	NM_001127456	Slc48a1	54.8	50.87	12.12	49.85	57.67	13.2033
	316	NM_001107246	Slc49a3	0.33	0.49	1.74	0.44	0.94	2.19
	317	NM_001106445	Slc50a1	4.98	19.23	22.17	5.63	25.72	21.8867
	318	NM_001107087	Slc51a	0.1	0.1	2.79	0.14	0.11	2.2
	319	NM_001109670	Slc52a2	11.05	9.58	19.38	7.31	10.29	21.98
	320	NM_001037198	Slc52a3	0.77	0.52	182.85	0.48	0.85	187.47
	321	NM_131906	Slco1a2	0.4	1.29	0.12	0.2	1.72	0.116667
	322	NM_030838	Slco1a5	0.1	180.65	0.4	0.1	281.55	0.366667
	323	NM_053441	Slco1c1	54.31	68.62	0.13	50.25	69.77	0.113333
	324	NM_022667	Slco2a1	6.66	16.87	96.69	5.51	22.37	142.74
	325	NM_080786	Slco2b1	5.61	15.64	28.42	6.76	18.34	28.51
	326	NM_177481	Slco3a1	6.78	8.55	7.53	10.19	12.55	9.17
	327	NM_133608	Slco4a1	9.45	1.14	466.62	8.43	0.82	466.173
	328	NM_001002024	Slco4c1	0.27	0.18	9.73	0.49	0.17	8.79
	329	NM_001107898	Slco5a1	33.01	2.46	29.63	33.58	1.08	35.5367
	330	NM_001039208	Spns1	79.03	55.88	49.85	72.67	63.27	56.1733
	331	NM_001144991	Spns2	24.11	20.11	106.69	24.27	17.39	112.87
	332	NM_001004212	Tusc3	129.72	232.2	27	137.02	299.13	28.0867
	333	NM_019354	Ucp2	24.39	153.37	119.64	14.52	167.55	98.0033
	334	NM_001105992	Xpr1	157.47	39.48	76.19	181.06	39.33	76.85
