# Supplementary material for: Effects of paracetamol/acetaminophen on the expression of solute carriers (SLCs) in late‐gestation fetal rat brain, choroid plexus and the placenta
Source: Exp Physiol. 2023 Dec 7;109(3):427–44. doi: 10.1113/EP091442 (PMC10988763; doi:10.1113/EP091442)
Supplement: Supplementary file 3 — Supplementary Table S2. Top 20 expressed solute carriers (SLCs) present in the untreated control fetal (E19) rat brain (A), choroid plexus (B) and placenta (C) using RNA‐sequencing. Values are normalized counts per million (CPM). Yellow cells indicate >100 CPM. Red cells indicate >200 CPM. Green cells indicate >1000 CPM. [file EPH-109-427-s002.xlsx]

## Sheet: Table S2
	Supplementary Table S2. Top 20 expressed solute carriers (SLCs) present in the untreated control fetal (E19) rat (A) brain, (B) choroid plexus and (C) placenta using RNA-sequencing. Values are normalised counts per million (CPM). Yellow cells indicate >100CPM. Red cells indicate >200CPM. Green cells indicate >1000CPM.
	A							B							C
	#	GeneID	Gene	Brain	CP	Placenta		#	GeneID	Gene	Brain	CP	Placenta		#	GeneID	Gene	Brain	CP	Placenta
	1	NM_053515	Slc25a4	547.6	525.06	505.1		1	NM_177421	Slc22a17	212.17	915.73	11.5		1	NM_138827	Slc2a1	82.46	254.19	2896.25
	2	NM_001100833	Mtch1	452.47	443.17	251.29		2	NM_053442	Slc7a8	29.63	743.96	114.51		2	NM_130748	Slc38a4	7	1.18	2743.75
	3	NM_181090	Slc38a2	364.19	214.61	1135.08		3	NM_017048	Slc4a2	16.79	706.41	564.62		3	NM_017353	Slc7a5	159.28	138.26	1432.66
	4	NM_001109338	Slc35f1	314.31	91.03	1.7		4	NM_053515	Slc25a4	547.6	525.06	505.1		4	NM_181090	Slc38a2	364.19	214.61	1135.08
	5	NM_177421	Slc22a17	212.17	915.73	11.5		5	NM_001100833	Mtch1	452.47	443.17	251.29		5	NM_013111	Slc7a1	127.67	140.58	938.58
	6	NM_001105911	Slc29a4	178.55	36.06	0.23		6	NM_145776	Slc38a3	38.1	409.25	19.65		6	NM_031148	Slc20a1	71.11	57.41	745.73
	7	NM_001108796	Slc39a10	167.63	164.9	488.03		7	NM_017316	Slc23a2	86.8	345.35	128.68		7	NM_001012621	Slc13a4	2.04	75.64	581.2
	8	NM_017353	Slc7a5	159.28	138.26	1432.66		8	NM_019229	Slc12a4	12.84	321.49	99.56		8	NM_017048	Slc4a2	16.79	706.41	564.62
	9	NM_001105992	Xpr1	157.47	39.48	76.19		9	NM_138827	Slc2a1	82.46	254.19	2896.25		9	NM_053515	Slc25a4	547.6	525.06	505.1
	10	NM_001109088	Slc30a9	155.82	73.69	68.57		10	NM_212512	Slc4a5	0.81	239.45	0.71		10	NM_001108796	Slc39a10	167.63	164.9	488.03
	11	NM_001024745	Slc39a6	152.95	54.37	340.5		11	NM_052983	Slc5a5	0.71	238.77	37.33		11	NM_133608	Slco4a1	9.45	1.14	466.62
	12	NM_001033079	Slc6a17	150.03	36.93	1.45		12	NM_001004212	Tusc3	129.72	232.2	27		12	NM_030834	Slc16a3	0.38	41.25	456.22
	13	NM_022948	Sfxn3	142.43	53.39	24.35		13	NM_031798	Slc12a2	63.23	225.19	54.02		13	NM_001014118	Slc47a1	0.46	0.26	437.43
	14	NM_001004212	Tusc3	129.72	232.2	27		14	NM_133600	Slc31a1	28	222.87	65.13		14	NM_138832	Slc38a1	125.37	15.04	432.46
	15	NM_013111	Slc7a1	127.67	140.58	938.58		15	NM_181090	Slc38a2	364.19	214.61	1135.08		15	NM_001024745	Slc39a6	152.95	54.37	340.5
	16	NM_022624	Slc22a23	126.7	37.87	196.65		16	NM_001024792	Slc25a39	77.95	184.56	178.94		16	NM_001107275	Slc39a14	22.33	46.57	331.75
	17	NM_138832	Slc38a1	125.37	15.04	432.46		17	NM_030838	Slco1a5	0.1	180.65	0.4		17	NM_013173	Slc11a2	54.53	42.29	317.03
	18	NM_001109630	Slc12a6	117.52	42.33	19.63		18	NM_147216	Slc16a2	37.62	170.52	1.29		18	NM_012716	Slc16a1	33.7	15.88	311.13
	19	NM_001100706	Slc27a4	112.37	39.77	70.68		19	NM_001108796	Slc39a10	167.63	164.9	488.03		19	NM_017348	Slc6a8	69.25	103.45	292.48
	20	NM_001005884	Letm1	100.63	29.43	65.87		20	NM_019354	Ucp2	24.39	153.37	119.64		20	NM_199109	Flvcr2	2.15	1.95	292.37
