# Supplementary material for: Effects of paracetamol/acetaminophen on the expression of solute carriers (SLCs) in late‐gestation fetal rat brain, choroid plexus and the placenta
Source: Exp Physiol. 2023 Dec 7;109(3):427–44. doi: 10.1113/EP091442 (PMC10988763; doi:10.1113/EP091442)
Supplement: Supplementary file 4 — Supplementary Table S3. Top 20 expressed solute carriers (SLCs) present in the paracetamol‐treated fetal (E19) rat brain (A), choroid plexus (B) and placenta (C) using RNA‐sequencing. Values are normalized counts per million (CPM). Yellow cells indicate >100 CPM. Red cells indicate >200 CPM. Green cells indicate >1000 CPM. [file EPH-109-427-s001.xlsx]

## Sheet: Table S3
	Supplementary Table S3. Top 20 expressed solute carriers (SLCs) present in the paracetamol treated fetal (E19) rat (A) brain, (B) choroid plexus and (C) placenta using RNA-sequencing. Values are normalised counts per million (CPM). Yellow cells indicate >100CPM. Red cells indicate >200CPM. Green cells indicate >1000CPM.
	A							B							C
	#	GeneID	Gene	Brain	CP	Placenta		#	GeneID	Gene	Brain	CP	Placenta		#	GeneID	Gene	Brain	CP	Placenta
	1	NM_053515	Slc25a4	476.18	633.26	490.94		1	NM_177421	Slc22a17	212.47	1488.66	11.75		1	NM_130748	Slc38a4	5.59	1	3509.84
	2	NM_001100833	Mtch1	384.86	510.14	242.887		2	NM_017048	Slc4a2	16.66	945.07	609.987		2	NM_138827	Slc2a1	72.38	364.82	3109.7
	3	NM_181090	Slc38a2	359.06	149.38	1129.54		3	NM_053442	Slc7a8	26.09	898.55	79.9867		3	NM_017353	Slc7a5	142.38	170.7	1809.48
	4	NM_001109338	Slc35f1	308.73	46.53	2.66333		4	NM_053515	Slc25a4	476.18	633.26	490.94		4	NM_181090	Slc38a2	359.06	149.38	1129.54
	5	NM_177421	Slc22a17	212.47	1488.66	11.75		5	NM_145776	Slc38a3	39.57	552.9	18.1333		5	NM_013111	Slc7a1	118.38	88.66	1105.6
	6	NM_001105992	Xpr1	181.06	39.33	76.85		6	NM_001100833	Mtch1	384.86	510.14	242.887		6	NM_031148	Slc20a1	66.98	40.85	719.623
	7	NM_001108796	Slc39a10	158.17	165.44	484.823		7	NM_017316	Slc23a2	88.5	446.62	154.19		7	NM_001012621	Slc13a4	0.37	133.96	626.597
	8	NM_001105911	Slc29a4	154.26	13.87	0.383333		8	NM_019229	Slc12a4	14.89	415.1	110.95		8	NM_017048	Slc4a2	16.66	945.07	609.987
	9	NM_001024745	Slc39a6	151.8	41.42	286.76		9	NM_138827	Slc2a1	72.38	364.82	3109.7		9	NM_053515	Slc25a4	476.18	633.26	490.94
	10	NM_001109088	Slc30a9	146.52	66.83	60.0467		10	NM_052983	Slc5a5	0.6	346.19	26.8133		10	NM_001108796	Slc39a10	158.17	165.44	484.823
	11	NM_024371	Slc6a1	146.29	26.71	0.256667		11	NM_212512	Slc4a5	0.66	330.7	0.59		11	NM_133608	Slco4a1	8.43	0.82	466.173
	12	NM_001033079	Slc6a17	143.71	31.39	1.02333		12	NM_031798	Slc12a2	65.64	315.47	58.28		12	NM_030834	Slc16a3	0.66	62.73	460.113
	13	NM_017353	Slc7a5	142.38	170.7	1809.48		13	NM_133600	Slc31a1	29.64	303.34	57.8733		13	NM_138832	Slc38a1	122.88	8.7	454.897
	14	NM_001004212	Tusc3	137.02	299.13	28.0867		14	NM_001004212	Tusc3	137.02	299.13	28.0867		14	NM_001014118	Slc47a1	0.15	0.29	416.813
	15	NM_001109630	Slc12a6	130.7	39.29	18.9133		15	NM_030838	Slco1a5	0.1	281.55	0.366667		15	NM_013173	Slc11a2	53.85	43.06	387.007
	16	NM_022624	Slc22a23	130.29	19.35	190.317		16	NM_147216	Slc16a2	32.54	239.99	1.37667		16	NM_001107275	Slc39a14	22.08	64.1	336.94
	17	NM_022948	Sfxn3	126.77	45.15	24.7267		17	NM_001107451	Slc2a12	0.56	204.91	148.617		17	NM_017348	Slc6a8	70.92	117.92	327.92
	18	NM_138832	Slc38a1	122.88	8.7	454.897		18	NM_057102	Slc25a5	86.3	177.67	89.2567		18	NM_199109	Flvcr2	2.11	1.9	312.003
	19	NM_013111	Slc7a1	118.38	88.66	1105.6		19	NM_053726	Slc7a10	5.87	177.04	0.356667		19	NM_001024745	Slc39a6	151.8	41.42	286.76
	20	NM_001100706	Slc27a4	106.95	30.58	74.1833		20	NM_130746	Slc5a6	50.5	171.64	230.463		20	NM_001134577	Slc39a1	30.86	54.5	268.937
