# Supplementary material for: Effects of paracetamol/acetaminophen on the expression of solute carriers (SLCs) in late‐gestation fetal rat brain, choroid plexus and the placenta
Source: Exp Physiol. 2023 Dec 7;109(3):427–44. doi: 10.1113/EP091442 (PMC10988763; doi:10.1113/EP091442)
Supplement: Supplementary file 5 — Supplementary Table S4. Counts [counts per million (CPM)], fold change and adjusted P (p‐adj) values of solute carriers (SLCs) with their RefSeq gene identities that were changed significantly between the untreated control and paracetamol‐treated fetal (E19) rat brain using RNA‐sequencing. Counts and fold change values are from EdgeR analysis; changes were considered significant if p‐adj < 0.05 in at least two analysis methods (EdgeR, Limma or DESeq2). [file EPH-109-427-s004.xlsx]

## Sheet: Table S4
	Supplementary Table S4. Counts (counts per million, CPM), fold change and p-adj values of solute carriers (SLCs) with their RefSeq gene IDs that were significantly changed between the untreated control and paracetamol treated fetal (E19) rat brain using RNA-sequencing. Counts and fold change values are from EdgeR analysis, changes were considered significant if p-adj<0.05 in at least 2 analysis m…
	#	GeneID	Gene	CPM		Fold change	Adjusted P-value
				Control	Treated		EdgeR	Limma	DESEq2
	1	NM_017224	Slc22a6	4.76107	0.525612	-10.9314	0.0121581	0.154407	0.00633702
	2	NM_001012621	Slc13a4	2.03854	0.371491	-7.17368	0.000593761	0.598358	0.000720162
	3	NM_133623	Slc6a13	1.7928	0.55096	-3.74848	0.0136136	0.595619	0.0117609
	4	NM_175758	Slc1a5	2.75515	1.46854	-1.91543	0.0123206	0.275724	0.0142931
	5	NM_019354	Ucp2	24.3873	14.5204	-1.68501	0.00212769	0.0975628	0.00332109
	6	NM_001109670	Slc52a2	11.0514	7.30627	-1.51088	0.000162416	0.0021132	0.000274205
	7	NM_153316	Slc35e4	22.6596	16.7274	-1.35913	0.0315194	0.0168269	0.0431139
	8	NM_001008356	Slc39a3	21.6144	16.811	-1.28959	0.0210021	0.0145842	0.0349611
	9	NM_001134715	Slc44a2	64.0316	78.0211	1.22027	0.0419769	0.0426117	0.0155308
	10	NM_001024368	Slc10a3	8.98125	11.8688	1.32941	0.0294172	0.0510952	0.00861683
	11	NM_198760	Slc16a6	10.8009	17.3097	1.60986	0.0398026	0.0919347	0.0254024
	12	NM_134363	Slc12a5	26.4693	50.1553	1.8967	0.0283701	0.0561733	0.0180726
	13	NM_053505	Slc24a3	17.2476	33.6451	1.95326	0.000172253	0.0382434	7.37939e-05
	14	NM_001013243	Slc30a3	0.645423	1.38558	2.27393	0.0475711	0.628441	0.0354969
	15	NM_153725	Slc17a8	0.442481	1.13259	2.90907	0.0124972	0.162823	0.0089556
	16	NM_053996	Slc6a7	1.33784	5.61491	4.42081	0.00287062	0.24875	0.00129673
