# Supplementary material for: Effects of paracetamol/acetaminophen on the expression of solute carriers (SLCs) in late‐gestation fetal rat brain, choroid plexus and the placenta
Source: Exp Physiol. 2023 Dec 7;109(3):427–44. doi: 10.1113/EP091442 (PMC10988763; doi:10.1113/EP091442)
Supplement: Supplementary file 6 — Supplementary Table S5. Counts [counts per million (CPM)], fold change and adjusted P (p‐adj) values of solute carriers (SLCs) with their RefSeq gene identities that were changed significantly between the untreated control and paracetamol‐treated fetal (E19) rat choroid plexus using RNA‐sequencing. Counts and fold change values are from EdgeR analysis; changes were considered significant if p‐adj < 0.05 in at least two analysis methods (EdgeR, Limma or DESeq2). [file EPH-109-427-s005.xlsx]

## Sheet: Table S5
	Supplementary Table S5. Counts (counts per million, CPM), fold change and p-adj values of solute carriers (SLCs) with their RefSeq gene IDs that were significantly changed between the untreated control and paracetamol treated fetal (E19) rat choroid plexus using RNA-sequencing. Counts and fold change values are from EdgeR analysis, changes were considered significant if p-adj<0.05 in at least 2 a…
	#	GeneID	Gene	CPM		Fold change	Adjusted P-value
				Control	Treated		EdgeR	Limma	DESEq2
	1	NM_013031	Slc18a2	14.2004	0.557626	-30.329	2.77171e-09	0.00138989	4.36929e-12
	2	NM_013152	Slc18a1	2.22493	0.458004	-5.81676	2.32803e-07	0.00185876	2.10099e-07
	3	NM_031782	Slc32a1	13.544	2.80104	-4.94986	0.000354298	0.0430808	0.000118514
	4	NM_001008555	Slc10a4	1.67526	0.4167	-4.84491	0.000243683	0.0643898	0.000149428
	5	NM_023022	Rhag	2.44295	0.765331	-3.47635	0.00140969	0.0187455	0.00147014
	6	NM_138854	Slc38a5	7.3433	2.19638	-3.42878	1.88924e-05	0.00269191	7.0879e-06
	7	NM_053427	Slc17a6	8.27248	2.65282	-3.19837	0.000988317	0.00825611	0.000791004
	8	NM_144747	Slc45a1	6.21018	2.20519	-2.87989	0.000543972	0.0327273	0.000366644
	9	NM_017217	Slc7a3	11.4717	4.09398	-2.83435	6.00778e-05	0.0499303	2.80762e-05
	10	NM_001106683	Mfsd2a	7.52626	2.82931	-2.69797	3.57244e-07	0.00557918	1.53714e-07
	11	NM_001105985	Slc30a10	2.03116	0.823996	-2.66158	0.000432534	0.0426453	0.000290315
	12	NM_053500	Slc25a27	10.6642	4.14648	-2.60765	7.54457e-09	2.74439e-05	3.41006e-09
	13	NM_001105911	Slc29a4	36.0607	13.8654	-2.6074	2.89572e-05	0.0013	1.59026e-05
	14	NM_001106822	Slc35f2	1.1863	0.52218	-2.47947	0.00056794	0.0673972	0.000492789
	15	NM_024372	Slc6a11	3.50939	1.49523	-2.43022	0.0356322	0.12606	0.0266047
	16	NM_024371	Slc6a1	63.6927	26.7071	-2.38824	0.000778365	0.00646772	0.000426997
	17	NM_001107898	Slco5a1	2.45586	1.07814	-2.37917	0.00145762	0.0524008	0.000956162
	18	NM_078619	Slc8a2	3.42623	1.61028	-2.19423	0.04937	0.273242	0.0358099
	19	NM_012651	Slc4a1	102.984	47.3458	-2.17713	0.0120688	0.023041	0.00764342
	20	NM_031664	Slc28a2	14.2483	6.97188	-2.05734	0.014729	0.0511915	0.00892327
	21	NM_022624	Slc22a23	37.8668	19.3454	-1.95899	3.95539e-07	0.000395554	1.39962e-07
	22	NM_001109338	Slc35f1	91.0277	46.5258	-1.95834	0.000144686	5.86137e-05	8.49925e-05
	23	NM_001012126	Slc35g2	1.79015	0.977153	-1.86984	0.0129357	0.0705155	0.00868904
	24	NM_138832	Slc38a1	15.0372	8.70241	-1.7372	0.00253879	0.0534773	0.00145794
	25	NM_001107614	Slc26a8	6.41527	3.87585	-1.66263	0.0202509	0.177359	0.0117398
	26	NM_013111	Slc7a1	140.581	88.6589	-1.58652	0.000793576	0.00203642	0.000361747
	27	NM_153298	Sfxn5	5.69611	3.77369	-1.52705	0.0476194	0.268443	0.029962
	28	NM_181090	Slc38a2	214.606	149.379	-1.43695	5.68591e-05	0.000474655	1.46203e-05
	29	NM_031148	Slc20a1	57.4064	40.8507	-1.40555	1.67281e-05	0.00109845	2.47783e-06
	30	NM_001024745	Slc39a6	54.3658	41.4247	-1.31333	0.00576177	0.0303782	0.00244985
	31	NM_001100706	Slc27a4	39.7691	30.5791	-1.30075	0.0322929	0.14539	0.0187757
	32	NM_022948	Sfxn3	53.3873	45.1532	-1.18311	0.0600447	0.0454081	0.0186722
	33	NM_001106404	Slc30a5	54.4287	65.0411	1.1923	0.0255821	0.0235902	0.0135237
	34	NM_053965	Slc25a20	112.622	134.662	1.19512	0.023467	0.0107031	0.0207167
	35	NM_001126282	Mfsd5	20.7563	25.0078	1.20403	0.0287064	0.0412787	0.0256127
	36	NM_053515	Slc25a4	525.06	633.256	1.20618	0.0478597	0.0462116	0.0496356
	37	NM_057102	Slc25a5	146.295	177.666	1.21472	0.0261557	0.0321249	0.0253705
	38	NM_130746	Slc5a6	140.28	171.64	1.22327	0.0369075	0.0201841	0.0309053
	39	NM_001105950	Slc35f5	56.8265	69.8554	1.22866	0.0351405	0.0149129	0.0295745
	40	NM_001100860	Slc25a16	32.2229	39.9048	1.23716	0.0411169	0.0487555	0.0330764
	41	NM_022252	Slc33a1	43.429	54.6904	1.25869	0.0194065	0.0105556	0.0135131
	42	NM_172066	Slc30a4	103.225	130.299	1.26184	0.018086	0.00868719	0.011523
	43	NM_001039196	Slc39a13	54.1389	69.6371	1.28529	0.0122083	0.00383577	0.0107514
	44	NM_001004212	Tusc3	232.201	299.134	1.28795	0.0102856	0.0041403	0.00933536
	45	NM_019229	Slc12a4	321.495	415.102	1.29114	0.0525943	0.0059399	0.0430672
	46	NM_017316	Slc23a2	345.355	446.625	1.29318	0.0654337	0.0169502	0.0488784
	47	NM_019269	Slc22a5	36.5013	47.355	1.29502	0.0131587	0.0115803	0.00850342
	48	NM_153316	Slc35e4	19.4435	25.8081	1.3303	0.0129239	0.00657917	0.0131202
	49	NM_053811	Slc9a3r2	50.9377	68.1624	1.33781	0.0444951	0.0204393	0.0410003
	50	NM_017048	Slc4a2	706.412	945.067	1.33785	0.0184224	0.00213763	0.0144493
	51	NM_001106445	Slc50a1	19.2292	25.7244	1.3385	0.0193798	0.0144037	0.019199
	52	NM_145776	Slc38a3	409.247	552.899	1.35099	0.0347368	0.00358025	0.0310313
	53	NM_133600	Slc31a1	222.871	303.338	1.36109	0.0570733	0.0104856	0.0450841
	54	NM_001030024	Slc19a2	29.9087	40.8077	1.36269	0.0164469	0.0247864	0.0137678
	55	NM_001130559	Nipal2	22.9752	31.4404	1.36658	0.0151958	0.00226917	0.0122129
	56	NM_001012082	Slc35a3	12.6558	17.3525	1.36863	0.0143267	0.00798622	0.00959195
	57	NM_001127642	Slc35a2	55.1396	75.6686	1.37019	0.0011204	0.00132029	0.000786178
	58	NM_001107275	Slc39a14	46.571	64.0951	1.37476	0.00279234	0.006511	0.00194429
	59	NM_053580	Slc27a1	92.0319	128.527	1.39643	3.11656e-05	5.63289e-05	1.25663e-05
	60	NM_031798	Slc12a2	225.191	315.473	1.40073	0.00859695	0.00315237	0.00644769
	61	NM_138827	Slc2a1	254.188	364.815	1.43535	0.000387252	0.000334388	0.000336952
	62	NM_212541	Slc44a4	37.8216	54.5879	1.44331	0.0342404	0.00969928	0.0276644
	63	NM_001107078	Slc7a4	56.7109	81.8882	1.44407	0.00728044	0.000753872	0.00625301
	64	NM_001011944	Slc37a1	11.6316	17.0319	1.46073	0.00158279	0.00315216	0.00107254
	65	NM_053505	Slc24a3	20.8528	30.8898	1.48042	0.0228709	0.061193	0.0208178
	66	NM_017223	Slc20a2	115.636	171.562	1.48344	0.000533357	0.000497317	0.000418252
	67	NM_053726	Slc7a10	117.005	177.037	1.51308	0.0128258	0.00106911	0.0112257
	68	NM_030834	Slc16a3	41.2531	62.7256	1.52134	0.0269674	0.0100613	0.0247456
	69	NM_001033693	Slc31a2	11.8058	18.0526	1.52511	1.78831e-05	6.98932e-05	1.45492e-05
	70	NM_177421	Slc22a17	915.733	1488.66	1.62558	4.91043e-09	7.9691e-09	1.8976e-09
	71	NM_031332	Slc22a8	93.9526	155.111	1.65176	0.0075365	0.000346009	0.00719429
	72	NM_001107803	Slc35c2	61.7457	102.268	1.65709	0.000213553	0.000143012	0.000184819
	73	NM_001013243	Slc30a3	3.8618	6.69987	1.74649	0.0443524	0.13666	0.0404399
	74	NM_053537	Slc22a7	1.08256	1.83298	1.75119	0.0169355	0.132518	0.0168916
	75	NM_031744	Slc16a8	31.5285	57.3996	1.82236	0.00930236	0.000474655	0.0118604
	76	NM_017216	Slc3a1	4.93023	9.28566	1.90178	0.0240405	0.0534828	0.0291147
	77	NM_001108051	Slc24a4	16.3823	31.3406	1.91491	9.82413e-05	2.35121e-05	8.54072e-05
	78	NM_178092	Slc4a10	14.5027	29.478	2.03544	0.0200646	0.142893	0.0143342
	79	NM_053492	Slc44a1	2.71008	5.88843	2.19336	8.01909e-05	0.0164748	6.58186e-05
	80	NM_019345	Slc12a3	1.35458	3.06635	2.31093	0.0181117	0.0243885	0.0141248
