# Supplementary material for: Effects of paracetamol/acetaminophen on the expression of solute carriers (SLCs) in late‐gestation fetal rat brain, choroid plexus and the placenta
Source: Exp Physiol. 2023 Dec 7;109(3):427–44. doi: 10.1113/EP091442 (PMC10988763; doi:10.1113/EP091442)
Supplement: Supplementary file 7 — Supplementary Table S6. Counts [counts per million (CPM)], fold change and adjusted P (p‐adj) values of solute carriers (SLCs) with their RefSeq gene identities that were changed significantly between the untreated control and paracetamol‐treated fetal (E19) rat placenta using RNA‐sequencing. Counts and fold change values are from EdgeR analysis; changes were considered significant if p‐adj < 0.05 in at least two analysis methods (EdgeR, Limma or DESeq2). [file EPH-109-427-s006.xlsx]

## Sheet: Table S6
	Supplementary Table S6. Counts (counts per million, CPM), fold change and p-adj values of solute carriers (SLCs) with their RefSeq gene IDs that were significantly changed between the untreated control and paracetamol treated fetal (E19) rat placenta using RNA-sequencing. Counts and fold change values are from EdgeR analysis, changes were considered significant if p-adj<0.05 in at least 2 analysi…
	#	GeneID	Gene	CPM		Fold change	Adjusted P-value
				Control	Treated		EdgeR	Limma	DESEq2
	1	NM_012879	Slc2a2	24.7598	0.80327	-34.904	9.96152e-05	4.0998e-06	0.0592161
	2	NM_022287	Slc26a1	4.2302	0.217361	-33.9902	1.77003e-29	4.64257e-07	4.56894e-09
	3	NM_139338	Slc34a3	3.78306	0.209518	-31.9605	0.0488838	0.000523695	0.566506
	4	NM_022866	Slc13a3	18.6334	0.71008	-30.5148	2.02164e-16	4.13267e-05	1.72081e-05
	5	NM_001039722	Slc6a19	4.92002	0.282996	-25.7685	0.000108709	1.29592e-05	0.206296
	6	NM_053929	Slc7a9	11.2045	0.659247	-19.6949	1.40343e-07	0.00100035	0.00275264
	7	NM_001108728	Slc39a5	6.89997	0.451403	-19.0689	6.02306e-10	0.00772876	0.000801896
	8	NM_013033	Slc5a1	1.04152	0.154384	-15.6551	0.00056477	0.00463856	0.217514
	9	NM_001011952	Slc39a8	13.0648	2.26471	-5.99526	1.62361e-17	0.000923795	1.11572e-08
	10	NM_017315	Slc23a1	2.79269	1.05206	-2.78576	0.00174599	0.103507	0.031136
	11	NM_001013099	Slc38a6	15.4515	8.01638	-1.93767	0.00011876	0.00355957	0.00657158
	12	NM_153625	Slc12a8	3.55989	1.98516	-1.83138	0.0127669	0.0247521	0.314293
	13	NM_053442	Slc7a8	114.51	79.9863	-1.43238	0.0199255	0.0755279	0.00969975
	14	NM_031589	Slc37a4	26.5964	18.8634	-1.40811	0.000340717	0.00942246	0.00059216
	15	NM_021594	Slc9a3r1	108.309	80.7307	-1.34156	0.0193877	0.0232375	0.354563
